# Supplementary material for: Three-Dimensional Assessment of Dental Enamel Microcrack Progression After Orthodontic Bracket Debonding Using Optical Coherence Tomography
Source: J Funct Biomater. 2024 Dec 30;16(1):7. doi: 10.3390/jfb16010007 (PMC11766427; doi:10.3390/jfb16010007)
Supplement: Supplementary file 1 [file jfb-16-00007-s001.zip]

Archive with 1 entries (1 files):
- jfb-3289838-supplementary.pdf
